# Supplementary material for: Biochemical and Molecular Basis of Chemically Induced Defense Activation in Maize against Banded Leaf and Sheath Blight Disease
Source: Curr Issues Mol Biol. 2024 Apr 2;46(4):3063–80. doi: 10.3390/cimb46040192 (PMC11048768; doi:10.3390/cimb46040192)
Supplement: Supplementary file 1 [file cimb-46-00192-s001.zip]

Archive with 2 entries (2 files):
- cimb-2854927-supplementary.pdf
- cimb-2854927-Table S6.pdf
